# Supplementary material for: Sources, Distribution, and Health Risks of Heavy Metal Contamination in the Tongren Mercury Mining Area: A Case Study on Mercury and Cadmium
Source: Toxics. 2025 Jun 23;13(7):527. doi: 10.3390/toxics13070527 (PMC12298102; doi:10.3390/toxics13070527)
Supplement: Supplementary file 1 [file toxics-13-00527-s001.zip]

Archive with 1 entries (1 files):
- toxics-3552847-supplementary.pdf
